# Supplementary material for: In-Plant Persistence and Systemic Transport of Nicotiana benthamiana Retrozyme RNA
Source: Int J Mol Sci. 2022 Nov 11;23(22):13890. doi: 10.3390/ijms232213890 (PMC9695139; doi:10.3390/ijms232213890)
Supplement: Supplementary file 1 [file ijms-23-13890-s001.zip]

Archive with 1 entries (1 files):
- ijms-2030913-supplementary.pdf
